# Supplementary material for: Use of the Hypertension Self-Care Profile: A Scoping Review
Source: Int J Environ Res Public Health. 2025 Aug 8;22(8):1244. doi: 10.3390/ijerph22081244 (PMC12386562; doi:10.3390/ijerph22081244)
Supplement: Supplementary file 1 [file ijerph-22-01244-s001.zip]

Archive with 1 entries (1 files):
- ijerph-3683401-supplementary.pdf
